# Supplementary material for: Impact of Inflammatory Burden on Voriconazole Exposure in Oncohematological Pediatric Patients Receiving Antifungal Prophylaxis after Allogeneic HCT
Source: Microorganisms. 2024 Jul 9;12(7):1388. doi: 10.3390/microorganisms12071388 (PMC11278995; doi:10.3390/microorganisms12071388)
Supplement: Supplementary file 1 [file microorganisms-12-01388-s001.zip]

Archive with 1 entries (1 files):
- microorganisms-3092454-supplementary.pdf
